# Supplementary material for: Analysis of a dynamic model of guard cell signaling reveals the stability of signal propagation
Source: BMC Syst Biol. 2016 Aug 19;10:78. doi: 10.1186/s12918-016-0327-7 (PMC4992220; doi:10.1186/s12918-016-0327-7)
Supplement: Additional file 6: — Text file of the Boolean-converted reduced stomatal opening model to be used in the stable motif algorithm. The stable motif algorithm and instructions about how to use it can be found from this link: https://github.com/jgtz/StableMotifs. (TXT 4 kb) [file 12918_2016_327_MOESM6_ESM.txt]

#BOOLEAN RULES
BL* = BL
RL* = RL
ABA* = ABA
CO2* = CO2
CO2_high* = CO2_high

phot1_complex* = BL
PLC* = BL or ABA and Cac
PLA2* = phot1_complex or BL or RL
CaIC* = ROS and PMV_neg
CaR* = NO or PLC
NO* = phph and ROS
CaATPase* = Cac
FFA* = PLA2
Kin* = (FFA or not Cac_high or ABA) and (not (Ci and Ci_sup))and PMV_neg
Kout* = (ABA or (Ci and Ci_sup) or (not ROS) or not NO or not FFA) and PMV_pos
KEV* = Cac_high and (Kv) 
sucrose* = carbfix and not ABA
phph* = BL or RL 		
phph_high* = BL and RL
carbfix* = (CO2 or Ci) and phph
carbfix_high* = (CO2 or Ci) and phph_high
PLD* = ABA or NO
PLD_high* = ABA and NO
ABI1* = not ABA
ROS* = phph and (PLD and not ABI1)
MCPS* = (BL or RL) and (Ci or Ci_sup)
MCPS_high* = (BL and RL) and (Ci or Ci_sup)


Kc* = ((Kin or KEV and (Kv)) and not Kout) and (HATPase_1 or (HATPase_2 and HATPase_3 and not AnionCh_high) or (HATPase_2 or HATPase_3) and (not AnionCh and not AnionCh_high)) 
Kv* = Kc 

AnionCh* = ((((Cac_high) or ABA) and not ABI1) or (Ci and Ci_sup)) or (not ((((Cac_high) or ABA) and not ABI1) or (Ci and Ci_sup)) and not (phot1_complex or BL))
AnionCh_high* = (((Cac_high) or ABA) and not ABI1) or (Ci and Ci_sup)

Ci* = not((not CO2) or (CO2 and not CO2_high and (carbfix_high or MCPS_high)))
Ci_sup* = not((not CO2) or (CO2 and not CO2_high and not (carbfix_high or MCPS_high)))

PMV_neg *= ((HATPase_1 or HATPase_2 or HATPase_3) and (((AnionCh and PMV_neg) and not (Cac_high or KEV)) or (not (AnionCh and PMV_neg) and ((PMV_neg) or ((not PMV_pos and not PMV_neg) and not (Cac_high or KEV)))))) or (not (HATPase_1 or HATPase_2 or HATPase_3) and (not (AnionCh and PMV_neg))and PMV_neg and not (Cac_high or KEV))

PMV_pos *= ( not (HATPase_1 or HATPase_2 or HATPase_3) and (((AnionCh and PMV_neg) and (Cac_high or KEV)) or (not (AnionCh and PMV_neg) and not PMV_neg and PMV_pos) or (not (AnionCh and PMV_neg) and (not PMV_pos and not PMV_neg) and (Cac_high or KEV)))) or ((HATPase_1 or HATPase_2 or HATPase_3) and (not (AnionCh and PMV_neg)) and not PMV_neg and PMV_pos and (Cac_high or KEV))

PP1cc_1* = phot1_complex or BL
PP1cc_2* = ((phot1_complex or BL)and not PLD and not PLD_high) or (not (phot1_complex or BL)and not PLD_high)
PP1cc_3* = (not (phot1_complex or BL)and not (PLD and not PLD_high)) or ((phot1_complex or BL)and PLD and not PLD_high) 

PK_1* = ((not Ci and not Ci_sup) and ((PP1cc_1 and PP1cc_2 and not PP1cc_3) or (not PP1cc_1 and PP1cc_2 and PP1cc_3) or (PP1cc_1 and not PP1cc_2))) or ((not Ci and Ci_sup) and ((PP1cc_1 and not PP1cc_2 and PP1cc_3) or (PP1cc_1 and PP1cc_2 and not PP1cc_3))) or ((Ci and not Ci_sup) and (PP1cc_1 and PP1cc_2 and not PP1cc_3))

PK_2* = ((not Ci and not Ci_sup) and not ((not PP1cc_1 and PP1cc_2 and PP1cc_3)or (PP1cc_1 and not PP1cc_2))) or ((not Ci and Ci_sup) and ((PP1cc_1 and not PP1cc_3) or ( not PP1cc_1 and PP1cc_2 and PP1cc_3))) or ((Ci and not Ci_sup) and (PP1cc_1 and not PP1cc_2))

PK_3* = ((not Ci and not Ci_sup) and (PP1cc_1 and PP1cc_2 and not PP1cc_3)) or ((not Ci and Ci_sup) and ( PP1cc_1 and not PP1cc_2 and PP1cc_3)) or ((Ci and not Ci_sup) and ( PP1cc_1 and not PP1cc_2 and PP1cc_3))

HATPase_1* = ((FFA or PLA2) and not Cac_high and (PK_1 or PK_2 or PK_3)) and (((not PK_1 and PK_2 and PK_3) and phph) or (PK_1 and ((not PK_2 and not PK_3 and phph) or (not PK_2 and PK_3)or PK_2)))
HATPase_2* = ((FFA or PLA2) and not Cac_high and (PK_1 or PK_2 or PK_3)) and ((not PK_1 and (PK_2 and not PK_3 and phph)) or (PK_1 and ((not PK_2 and not PK_3 and not phph) or (PK_2 and not PK_3 and phph_high) or (PK_2 and PK_3 and phph))))
HATPase_3* = ((FFA or PLA2) and not Cac_high and (PK_1 or PK_2 or PK_3)) and ((not PK_1 and ((PK_2 and not PK_3 and (not phph or phph_high)) or (PK_2 and PK_3 and (not phph or phph_high)))) or (PK_1 and ((not PK_2 and not PK_3 and phph) or (not PK_2 and PK_3) or (PK_2 and not PK_3 and not phph_high) or (PK_2 and PK_3 and (not phph or phph_high)))))

Cac* = ((CaIC or CaR) and not CaATPase) or ABA
Cac_high* = ((CaIC or CaR) and not CaATPase) and ABA

SO_1* = HATPase_1 and Kv
SO_2* = HATPase_2 and Kv or (not Kv and sucrose)
SO_3* = HATPase_3 and Kv
