# Supplementary material for: Analysis of a dynamic model of guard cell signaling reveals the stability of signal propagation
Source: BMC Syst Biol. 2016 Aug 19;10:78. doi: 10.1186/s12918-016-0327-7 (PMC4992220; doi:10.1186/s12918-016-0327-7)
Supplement: Additional file 9: — Stomatal opening levels for simulated single node knockouts in the simplified model under all input signal combinations. (XLSX 15 kb) [file 12918_2016_327_MOESM9_ESM.xlsx]

## Sheet: Single Table
	Table S6. Stomatal opening levels for simulated single node knockouts in the reduced model
	Simulated steady state stomatal opening level for each single node knockout. A color scale is used to reflect whether the perturbed condition yields a different level of stomatal opening as compared to wild type. White: the opening level is the same as the wild type opening level; green: there is a reduction compared with the wild type opening. Blue: there is an increase compared with the wild ty…
	stomatal opening level in single node knockout phenotypes under different light, CO2 and ABA conditions
	light condition	dual beam			blue light			red light			dual beam			blue light			red light
	CO2 concentration	mod	low	high	mod	low	high	mod	low	high	mod	low	high	mod	low	high	mod	low	high
	node being knocked out	ABA absent									ABA present
	None (wild type)	5	6	1	3	5	1	1	3	1	0	3	0	0	3	0	0	0	0
	phot1complex	5	6	1	3	5	1	1	3	1	0	3	0	0	3	0	0	0	0
	PLC	5	6	1	3	5	1	1	3	1	0	3	0	0	3	0	0	0	0
	PLA2β	1	0	1	1	0	1	1	0	1	0	0	0	0	0	0	0	0	0
	CaIC	5	6	1	3	5	1	1	3	1	0	3	0	0	3	0	0	0	0
	CaR	5	6	1	3	5	1	1	3	1	0	3	0	0	3	0	0	0	0
	NO	5	6	1	3	5	1	1	3	1	3	3	0	2	3	0	0	0	0
	[Ca2+]c	5	6	1	3	5	1	1	3	1	0	3	0	0	3	0	0	0	0
	Ca2+-ATPase	5	6	1	3	5	1	1	3	1	0	0	0	0	0	0	0	0	0
	PP1cc	1	0	1	1	0	1	1	0	1	0	0	0	0	0	0	0	0	0
	protein kinase	1	0	1	1	0	1	1	0	1	0	0	0	0	0	0	0	0	0
	H+-ATPasecomplex	1	0	1	1	0	1	1	0	1	0	0	0	0	0	0	0	0	0
	FFA	5	6	1	3	5	1	1	3	1	0	0	0	0	0	0	0	0	0
	PMV	1	0	1	1	0	1	1	0	1	0	0	0	0	0	0	0	0	0
	Kin	1	0	1	1	0	1	1	0	1	0	0	0	0	0	0	0	0	0
	Kout	5	6	1	3	5	1	1	3	1	0	3	0	0	3	0	0	0	0
	[K+]c	1	0	1	1	0	1	1	0	1	0	0	0	0	0	0	0	0	0
	KEV	5	6	1	3	5	1	1	3	1	0	0	0	0	3	0	0	0	0
	[K+]v	1	0	1	1	0	1	1	0	1	0	0	0	0	0	0	0	0	0
	sucrose	5	6	0	3	5	0	0	3	0	0	3	0	0	3	0	0	0	0
	photophos- phorylation	3	3	1	1	3	1	1	0	1	0	0	0	0	0	0	0	0	0
	carbon fixation	5	6	1	3	5	1	1	3	1	0	3	0	0	3	0	0	0	0
	PLD	5	6	1	3	5	1	1	3	1	5	6	0	3	5	0	0	3	0
	ABI1	5	6	1	3	5	1	1	3	1	0	3	0	0	3	0	0	0	0
	ROS	5	6	1	3	5	1	1	3	1	3	3	0	2	3	0	0	0	0
	AnionCh	5	6	1	3	5	1	1	3	1	2	3	0	1	3	0	0	0	0
	MCPS	5	6	1	3	5	1	1	3	1	0	3	0	0	3	0	0	0	0
